# Supplementary material for: High Prevalence of Three Potyviruses Infecting Cucurbits in Oklahoma and Phylogenetic Analysis of Cucurbit Aphid-Borne Yellows Virus Isolated from Pumpkins
Source: Pathogens. 2021 Jan 8;10(1):53. doi: 10.3390/pathogens10010053 (PMC7828045; doi:10.3390/pathogens10010053)
Supplement: Supplementary file 1 [file pathogens-10-00053-s001.zip]

Archive with 2 entries (2 files):
- Figure S1.revised.tif
- Supplymentary Tables S1-S2.revised.docx
